# Supplementary material for: Genetic Diversity Evaluation and Conservation of Kam Fragrant Glutinous Rice (Oryza sativa L.) Germplasm in Southeast Guizhou, China
Source: Plants (Basel). 2021 Sep 14;10(9):1898. doi: 10.3390/plants10091898 (PMC8472733; doi:10.3390/plants10091898)
Supplement: Supplementary file 1 [file plants-10-01898-s001.zip]

Archive with 2 entries (2 files):
- Additional file  1 Table S2..pdf
- Additional file 1 Table S1..pdf
